# Supplementary material for: Characteristics and Fitness Analysis through Interspecific Hybrid Progenies of Transgenic Brassica napus and B. rapa L. ssp
Source: Int J Mol Sci. 2022 Sep 10;23(18):10512. doi: 10.3390/ijms231810512 (PMC9506035; doi:10.3390/ijms231810512)
Supplement: Supplementary file 1 [file ijms-23-10512-s001.zip]

Archive with 2 entries (2 files):
- ijms-1875774-supplementary/Supplementary Figures_Sohn et al. 2022.pdf
- ijms-1875774-supplementary/Supplementary Table_Sohn et al. 2022.XLSX
