# Supplementary material for: Characteristics and Fitness Analysis through Interspecific Hybrid Progenies of Transgenic Brassica napus and B. rapa L. ssp
Source: Int J Mol Sci. 2022 Sep 10;23(18):10512. doi: 10.3390/ijms231810512 (PMC9506035; doi:10.3390/ijms231810512)
Supplement: Supplementary file 1 [file ijms-23-10512-s001.zip › ijms-1875774-supplementary/Supplementary Table_Sohn et al. 2022.XLSX]

## Sheet: TableS1
Table S1. Summary of agriculture characteristics on parental, cross combination and interspecific hybrids of B. rapa ssp. and GM B. napus. PH:Plant height, BS: Branch segment; NOB: No. of Branches (1,2,3); NPF: No. of Pollinated flowers; NOP: no of pods, PSR: pod setting ratio, NOS: no of seeds, SPP: seeds per pod, VV: vivipary, NFS: Non Filled Seeds, FL: Flower length; FW: Flower width; FLD: Flo…
	Depicted Name	PH	BS	NOB_1	NOB_2	NOB_3	NPF	NOP	PSR	NOS	SPP	VV	NFS	FL	FW	FLD	FIS	FIL	STL	CI
B. napus (YS)	YS	120	116.4	6	5	0	410	282	68.8	6073	22	89	249	11.926	14.92	16.68	8.49	9.969	10.864	21.5	21.5355
GM B. napus	TG39	111.7	106.7	6	3	0.3	1197	786	65.6	4772	6.0712	53	123	13	15.7	18.3	9.6	9.9	11.9	10.1	6.07125
Dachae (narinosa)	DC	114.875	91.375	6.25	11.75	0	1211	656	54.2	5338	8.1372	54	2058	11.775	14.5795	16.118	5.15225	7.91337	9.002	19.8	8.1372
Dachae ♀ X TG #39♂	DCF	113.52	110.58	14.8	9.8	0	616	421	68.3	3718	8.83135	1415	734	12.9708	14.8868	16.8092	7.943	9.6933	9.6944	16.9	8.83135
TG 39♀ X Dachae ♂	DCM	-	-	-	-		169	119	70.4	1464	12.3025	25	42	-	-	-	-	-	-	19.2	12.3025
Dachae ♀ x TG#39♂	DCF1	-	-	-	-		2735	23	16.3	25	1.08696	1	9	-	-	-	-	-	-	0.85	1.08696
Pakchoi (chinensis)	PC	98.6333	91.9667	7.16667	12.1667	0	1741	641	36.8	4153	6.47894	174	610	10.5923	13.363	15.148	5.6675	8.20258	9.08067	13.7	6.47894
Pakchoi♀ X TG #39♂	PCF	134.08	131.32	10.2	10	0	220	155	70.5	1932	12.4645	1138	144	13.4928	16.074	17.8972	8.5034	10.3522	10.5616	15.4	12.4645
TG #39♀ X Pakchoi♂	PCM	-	-	-	-		164	95	57.9	1522	16.0211	21	49	-	-	-	-	-	-	24.4	16.0211
Pakchoi♀ x TG#39♂	PCF1	-	-	-	-		1245	5	0.4	4	0.8	1	0	-	-	-	-	-	-	0.8	0.8
Soonmuyouchae (Oleifera)	SM	101.333	96.25	7.5	10.3333	0	1875	603	32.2	3799	6.30017	158	827	8.952	11.3443	12.5607	5.34617	8.3025	9.433	15	6.30017
Soonmuyouchae♀ X TG #39	SMF	123.6	121.78	7.6	16.8	0	703	411	58.5	3936	9.57664	1145	2498	11.798	14.2444	16.2156	8.643	10.9772	11.4224	16.2	9.57664
TG #39♀X Soonmuyouchae♂	SMM	-	-	-	-		167	117	70.1	1649	14.094	53	36	-	-	-	-	-	-	20.8	14.094
Soonmuyouchae♀ x TG#39♂ (Selfing)	SMF1	-	-	-	-		1683	200	11.9	240	1.2	17	147	-	-	-	-	-	-	1.4	1.2
Chaesim (chinensis)	CS	77	64.6667	5.33333	7.66667	0	792	292	36.9	3723	12.75	161	544	11.6407	14.5213	16.2707	6.12733	7.9795	8.32333	25.1	12.75
Chaesim♀ X TG#39♂	CSF	114.5	110.167	7.33333	6.16667	1	390	217	55.6	1758	8.10138	1250	385	11.8493	14.9677	16.566	8.60717	10.719	11.1357	13.7	8.10138
TG#39♀ X Chaesim♂	CSM	-	-	-	-		105	71	67.6	1112	15.662	1	17	-	-	-	-	-	-	22.1	15.662
Chaesim♀ x TG#39♂ (Selfing)	CSF1	-	-	-	-		1613	109	6.8	165	1.51376	17	51	-	-	-	-	-	-	1.2	1.51376
Kyoungsoochae (nipposinica)	KSC	78.8333	78.8333	6.83333	12.8	0	1535	421	27.4	2704	6.4228	61	873	8.089	12.663	14.2753	5.44583	7.68008	9.22133	13.3	6.4228
Kyoungsoochae♀ X TG #39♂	KSCF	96.58	95.54	18	13.6	0	417	157	37.6	1054	6.71338	769	224	11.0424	15.223	16.828	8.34653	10.2601	11.482	12.3	6.71338
TG #39♀ X Kyoungsoochae♂	KSCM	-	-	-	-		175	107	61.1	1864	17.4206	79	81	-	-	-	-	-	-	27.5	17.4206
Kyoungsoochae♀ x TG#39♂ (Selfing)	KSCF1	-	-	-	-		1415	4	0.3	3	0.75	0	2	-	-	-	-	-	-	0.75	0.75
Jangang (pekinensis)	JK	81.85	67.1	7.5	5	0	268	159	59.4	1657	10.4214	12	454	11.446	13.278	15.901	5.1055	7.2935	7.759	10.6	10.4214
Jangang♀ X TG #39♂	JKF	147.017	131.467	8.16667	14.5	9	1282	540	42.1	1926	3.56667	518	403	17.5513	19.8003	21.3753	8.95233	9.9315	9.63967	15.4	3.56667
TG #39♀ X Jangang♂	JKM	-	-	-	-	-	843	380	45.1	2595	6.82895	25	75	-	-	-	-	-	-	14.2	6.82895
Jangang♀ x TG#39♂ (Selfing)	JKF1	-	-	-	-	-	4053	0	0	0	0	0	0	-	-	-	-	-	-	-	#DIV/0!
Kangwhasoonmu (rapa)	KS	73.0667	71.7333	11.6667	19.6667	0	285	201	70.5	147	0.731343	1	14	10.508	15	15.06	4.01333	5.492	6.62067	6.1	0.731343
Kangwhasoonmu♀ x X TG#39♂	KSF	135.8	122.5	7.8	14.6	8.1	580	449	77.4	748	1.66592	170	370	17.4	19.6	21.2	9.1	9.9	9.6	11	1.66592
TG#39♀ X Kangwhasoonmu♂	KSM	-	-	-	-	-	913	299	32.7	1315	4.39799	33	74	-	-	-	-	-	-	11.9	4.39799
Kangwhasoonmu ♀ x TG #39♂ (Selfing)	KSF1	-	-	-	-	-	6382	551	8.63	877	1.59165	61	248	-	-	-	-	-	-	1.6	1.59165
Kangwhasoonmu ♀ x TG #39♂ F2_Hybrids (Selfing)	KSF2						2271	255	11.23	505	1.98	61	208							2
Kangwhasoonmu ♀ x TG #39♂ F3_Hybrids(Selfing)	KFF3						5068	1501	29.6	1293	0.86	82	450							6.4
F1_progeneis		PH	BS	NOB_1	NOB_2	NOB_3	NPF	NOP	PSR	NOS	SPP	VV	NFS	FL	FW	FLD	FIS	FIL	STL	CI
152(6)-1	KSF1_1	152.3	142.3	8	12	5	83	6	7.22892	8	1.33333	2	4	17.966	20.26	22.202	9.161	10.2855	10.428	10.4	1.33333
152(6)-2	KSF1_2	92.3	85.2	9	15	8	95	15	15.7895	45	3	3	12	17.434	19.964	20.14	8.21	9.207	8.984	9
152(6)-3	KSF1_3	143.3	138.2	7	12	5	291	16	5.49828	25	1.5625	3	13	17.922	20.412	22.576	8.822	9.7605	9.822	9.8
152(9)-1	KSF1_4	136.3	130.2	7	15	3	114	18	15.7895	29	1.61111	0	22	16.73	18.376	21.068	8.878	9.909	9.636	9.6
152(9)-2	KSF1_5	149.2	118.4	7	12	6	118	18	15.2542	26	1.44444	4	15	17.686	19.536	20.818	8.784	9.8365	9.506	9.5
152(9)-3	KSF1_6	142	128.2	7	13	7	75	21	28	36	1.71429	8	12	16.546	19.25	20.594	8.884	9.7615	9.19	9.2
152(9)-4	KSF1_7	131.3	126.8	9	21	19	245	6	2.44898	4	0.666667	2	1	17.092	19.042	21.108	9.108	10.369	10.208	10.2
152(17)-1	KSF1_8	102.7	91.6	9	18	9	171	25	14.6199	35	1.4	3	15	18.26	19.16	20.774	9.107	9.838	9.936	9.9
152(17)-2	KSF1_9	136.7	132.3	5	20	8	173	22	12.7168	39	1.77273	7	18	17.566	19.474	21.04	8.981	10.045	9.646	9.6
152(17)-3	KSF1_10	125.8	114.2	8	15	8	62	18	29.0323	27	1.5	2	13	17.574	18.878	20.816	8.838	10.012	9.522	9.5
152(18)-1	KSF1_11	113.5	107.2	8	11	7	197	20	10.1523	31	1.55	0	24	17.098	18.758	20.316	9.14	10.1875	9.828	9.8
152(18)-3	KSF1_12	139.1	128.9	8	23	8	119	28	23.5294	42	1.5	5	27	15.838	18.816	20.312	9.099	10.1375	9.11	9.9
152(24)-1	KSF1_13	151.4	144.6	9	19	12	158	31	19.6203	48	1.54839	2	20	17.33	18.616	20.088	9.077	9.6995	9.348	9.3
152(24)-2	KSF1_14	145	138.2	10	12	8	202	18	8.91089	21	1.16667	3	8	16.96	18.9	20.93	8.941	9.9175	9.63	9.6
152(24)-3	KSF1_15	149.3	138.2	9	11	9	133	18	13.5338	28	1.55556	3	11	17.072	19.17	20.858	9.107	10.1375	9.598	9.6
152(24)-4	KSF1_16	146.2	136.8	10	15	9	33	10	30.303	21	2.1	3	14	18.198	20.138	21.46	8.903	9.824	9.228	9.2
152(24)-5	KSF1_17	122.3	120.8	8	19	12	123	8	6.50407	17	2.125	0	9	15.98	18.09	19.97	9.444	10.4965	9.688	9.7
152(24)-6	KSF1_18	134.5	115.6	7	13	6	150	13	8.66667	29	2.23077	6	13	17.266	18.716	20.412	8.744	9.765	9.752	9.8
152(43)-1	KSF1_19	109.1	89.5	7	13	6	137	12	8.75912	15	1.25	1	8	17.79	20.296	21.958	8.842	9.803	9.026	9
152(43)-2	KSF1_20	159.1	136.7	8	13	7	90	7	7.77778	11	1.57143	1	6	17.07	19.934	21.914	9.018	9.81	9.802	9.8
152(43)-3	KSF1_21	133.9	125.8	7	18	16	221	32	14.4796	73	2.28125	13	30	19.288	20.62	22.598	15.619	9.6095	9.952	10
152(45)_1	KSF1_22	158.3	148.1	7	12	5	317	27	8.51735	48	1.77778	3	28	17.484	20.122	21.53	9.18	10.1305	10.102	10.1
152(45)_2	KSF1_23	141.5	113.2	8	15	8	113	4	3.53982	6	1.5	0	3	18.252	21.04	22.364	9.214	10.4175	9.848	9.8
152(45)_3	KSF1_24	116.6	92.8	8	11	6	207	9	4.34783	16	1.77778	1	9	17.874	20.718	21.708	9.075	9.5875	10.014	10
152(45)_4	KSF1_25	149.2	131.3	7	10	8	194	20	10.3093	47	2.35	6	25	18.182	20.022	21.482	8.249	9.194	9.816	9.8
152(48)_1	KSF1_26	148.9	133.2	6	13	11	214	15	7.00935	21	1.4	0	14	16.426	20.2074	21.08	8.525	9.487	9.074	9.1
152(48)_2	KSF1_27	123.5	98.5	6	13	6	111	7	6.30631	13	1.85714	3	9	18.332	19.198	22.278	9.067	9.918	9.152	9.2
152(48)_3	KSF1_28	137.3	109.8	8	12	7	178	24	13.4831	41	1.70833	9	17	17.724	19.998	22.212	8.506	9.302	9.64	9.6
152(48)_4	KSF1_29	147.4	136.2	9	18	7	73	19	26.0274	29	1.52632	1	18	17.046	20.028	21.548	8.71	9.7375	9.716	9.7
F2_progeneis
60-3(1)-1	KSF2_1	98.7	92.3	8	5	3	170	62	36.5	224	3.6129	23	140	16.4	17.1	18.9	8	9.2	9.196	7.2
60-3(1)-3	KSF2_2	84.7	79	7	13	7	28	-	-	-	0	-	-	10.5	13.7	14.6	6.8	8.3	10
60-3(2)-1	KSF2_3	78.2	65.3	7	10	9	70	1	1.4	2	2	-	2	15.2	17.9	19.4	9.2	10.2	11.754	2
60-3(2)-2	KSF2_4	88.9	83.2	10	18	7	121	15	12.4	14	0.933333	6	7	15.6	17.2	20	8.9	9.9	7.412	1
60-3(2)-3	KSF2_5	109.8	97.8	9	11	5	91	61	67	326	5.34426	35	115	16.6	17.6	20.2	8.8	9.5	8.292	9
60-5(1)-1	KSF2_6	-	-	-	-	-	-	-	-	-	0	-	-	-	-	-	-	-	-	-
60-5(2)-1	KSF2_7	-	-	-	-	-	-	-	-	-	0	-	-	-	-	-	-	-	-	-
60-5(2)-2	KSF2_8	128.3	100.1	12	22	7	130	45	34.6	113	2.51111	16	52	15.4	18.5	19.9	8.1	10	9.788	4.7
60-5(2)-3	KSF2_9	91.3	88	4	8	2	156	18	11.5	8	0.444444	-	6	13.7	15.4	18.1	6.7	7.9	9.098	0.7
60-5(4)-2	KSF2_10	94.5	87.8	6	15	5	79	28	35.4	75	2.67857	4	45	17.1	18.5	20.9	8.6	9.4	9.718	4.6
60-5(4)-3	KSF2_11	93.2	51.1	7	15	7	256	20	7.8	24	1.2	-	14	17.1	18.5	20.8	8.4	9.3	9.614	1.4
60-5(6)-2	KSF2_12	63.4	57.6	5	12	7	186	11	5.9	4	0.363636	1	2	16.2	15.5	19.2	7.7	8.4	11.496	0.3
60-5(7)-2	KSF2_13	114.7	103.4	7	22	17	86	35	40.7	104	2.97143	2	48	18.2	20.4	22.5	9.8	10.6	10.212	4.9
60-7(2)-1	KSF2_14	42.3	42.3	9	12	7	30	-	-	-	0	-	-	13.5	13.1	15.6	6.8	8.5	8.468	0
60-7(2)-2	KSF2_15	45.5	38.2	2	10	3	64	20	31.3	48	2.4	9	6	16.4	18	20.4	9.1	10.2	9.232	3.3
60-7(3)-1	KSF2_16	129	99.8	15	21	7	294	26	8.8	48	1.84615	8	231	16	18.5	20.1	8.7	9.6	9.4	2.8
60-7(3)-2	KSF2_17	52.6	48.2	8	21	18	61	1	1.6	1	1	-	1	13.3	15.2	17.3	7.8	8.6	7.442	1
3-26-1	KSF2_18	-	-	-	-	-	78	4	5.1	6	1.5	1	1	-	-	-	-	-	-	-
3-26-2	KSF2_19	-	-	-	-	-	162	-	-	-		-	-	-	-	-	-	-	-	-
3-26-5	KSF2_20	-	-	-	-	-	299	33	11.04	40	1.21212	5	16	-	-	-	-	-	-	-
3-26-6	KSF2_21	-	-	-	-	-	245	10	4.08	12	1.2	1	3	-	-	-	-	-	-	-
3-26-7	KSF2_22	-	-	-	-	-	215	20	9.3	25	1.25	2	4	-	-	-	-	-	-	-
3-26-9	KSF2_23	-	-	-	-	-	198	12	6.06	12	1	-	9	-	-	-	-	-	-	-
3-26-10	KSF2_24	-	-	-	-	-	280	1	0.36	2	2	-	1	-	-	-	-	-	-	-
3-26-11	KSF2_25	-	-	-	-	-	139	7	5.04	7	1	-	6	-	-	-	-	-	-	-
3-26-12	KSF2_26	-	-	-	-	-	86	-	-	-		-	-	-	-	-	-	-	-	-
3-26-14	KSF2_27	-	-	-	-	-	210	3	1.43	3	1	-	1	-	-	-	-	-	-	-
2022-05-01	KSF2_28	-	-	-	-	-	201	97	48.3	206	2.12371	30	100	-	-	-	-	-	-	-
2022-05-02	KSF2_29	-	-	-	-	-	-	-	-	-		-	-	-	-	-	-	-	-	-
2022-05-03	KSF2_30	-	-	-	-	-	158	68	43	192	2.82353	22	67	-	-	-	-	-	-	-
55-3(1)-1	KSF2_31	108.9	99.7	6	15	7	300	2	0.7	1	0.5	-	1	13.9	17.226	20.004	7.521	9.079	8.108	0.5
55-3(1)-2	KSF2_32	166.5	159.4	9	11	3	297	13	4.4	16	1.23077	9	5	14.078	16.054	18.06	7.607	8.69	6.412	1.3
55-3(2)-1	KSF2_33	98.7	93.5	6	10	2	140	2	1.4	2	1	-	1	12.88	13.464	15.93	7.877	8.8005	7.574	1
55-4(1)-1	KSF2_34	74.7	68.5	4	6	1	100	8	8	14	1.75	-	6	12.24	13.08	14.03	6.393	8.311	7.342	1.8
55-4(1)-2	KSF2_35	146.2	74.2	6	5	2	158	23	14.6	51	2.21739	5	43	11.622	12.47	14.818	6.326	7.5615	9.252	3.4
F3_progeneis		-	-	-	-	-	-	-	-	-	0	-	-	-	-	-	-	-	-	-
3-25-2(2)-1	KSF3_1	97.2	93.4	36	17	-	222	65	29.3	102	1.56923	8	71	16.1	17.1	19	8.3	9.7	10.21	2.8
3-25-2(4)-1	KSF3_2	-	-	-	-	-	-	-	-	-	0	-	-	-	-	-	-	-	-	-
3-25-2(4)-2	KSF3_3	81.2	61.4	7	17	12	210	127	60.5	514	4.04724	19	158	14.9	16.6	18	8	9.9	10.912	8.5
3-25-2(25)-1	KSF3_4	129.4	112.5	12	29	3	144	29	20.1	39	1.34483	-	25	15	14.8	17.8	8.4	9.8	11.944	1.8
3-25-2(27)-1	KSF3_5	109.4	99.4	10	24	11								13.7	15.2	18.1	7.9	10.2	10.4	1.22222
3-25-2(27)-2	KSF3_6	116.4	100.8	10	29	15	229	129	56.3	759	5.88372	22	462	15.7	17	19.3	8.2	10.2	10.508	9.6
3-25-2(28)-1	KSF3_7	96.7	87	10	33	11	214	96	44.9	401	4.17708	4	118	13.6	16.2	17.5	7.6	9.8	9.454	7.2
3-25-2(28)-2	KSF3_8	67	62.7	9	22	15	245	-	-	-	0	-	-	10.8	13.4	15.4	7.1	8.7	9.474
3-25-2(30)-1	KSF3_9	82.6	80.1	10	45	38	192	118	61.5	400	3.38983	22	228	14.9	16.4	17.8	7.5	9.6	9.324	6.7
3-25-2(31)-1	KSF3_10	173.4	148.8	17	32	13	248	1	0.4	1	1	-	1	11.1	13.3	14.8	7.2	8.4	8.65	1
3-25-2(35)-1	KSF3_11						171	87	50.9	300	3.44828	11	104	14.1	16.5	19	7.3	9	-	6.1
3-25-2(36)-1	KSF3_12	110	93.3	10	27	13	323	59	18.3	82	1.38983	1	50	13	13.4	15.8	7	9.1	8.934	1.9
3-25-2(36)-2	KSF3_13	94.1	81.7	10	19	11	-	-	-	-	-	-	-	14.6	14.8	16.8	7.4	8.2	9.244
3-25-2(60)-1	KSF3_14	24.3	16.5	7	19	3	51	-	-	-	0	-	-	14.9	16.6	18.3	6.9	8.6	7.996	0
3-25-2(60)-2	KSF3_15	106.3	95.5	13	32	12	311	133	42.8	426	3.20301	91	189	15	16.2	17.9	7.5	9.2	8.008	5.7
3-25-2(61)-1	KSF3_16	155.5	153.9	9	20	11	416	117	28.1	238	2.03419	3	122	15.4	16.3	18.5	7.2	8.3	9.17	4.5
3-25-2(61)-2	KSF3_17	107.1	103.9	7	25	16	167	66	39.5	160	2.42424	2	85	15.5	17	19	8.1	9.5	10.358	5.8
3-25-2(61)-3	KSF3_18	87.5	82.3	17	65	32	265	133	50.2	453	3.40602	0	189	14.3	17	18.8	8.3	10.2	8.566	7.5
3-5-3(67)-1	KSF3_19	158.5	155.5	15	6	-	130	112	86.2	1355	12.0982	84	184	15.2	17.3	19.2	8.5	9.8	11.396	16.8
3-5-3(67)-2	KSF3_20	164.2	163.3	18	16	3	279	11	3.9	5	0.454545	-	1	15.3	17.1	20.1	4.5	8.5	8.68	1.3
3-5-3(67)-3	KSF3_21	132.2	132.2	18	28	3	95	11	11.6	21	1.90909	-	20	15.1	17.3	19.1	7.5	8.6	9.954	2
3-5-3(67)-4	KSF3_22	163.7	161.4	21	14	6	99	77	77.8	540	7.01299	79	85	14.6	17.9	19.4	8.3	10	8.714	14.2
3-5-3(67)-5	KSF3_23	168.4	163.3	14	13	4	94	49	52.1	238	4.85714	1	184	16	18.5	20.6	7.9	9	10.354	7.9
3-5-3(67)-6	KSF3_24	152.4	149.2	12	11	1	78	61	78.2	480	7.86885	9	35	15.6	17.5	19.2	8.4	9.8	11.238	17
3-5-3(67)-7	KSF3_25	141	109	8	3	1	177	2	1.1	6	3	-	6	15.4	17.3	19.2	8.5	9.9	11.54	3
3-26-1(2)-1	KSF3_26	-	-	-	-	-	239	9	3.8	11	1.22222	-	8	-	-	-	-	-	-	-
3-26-1(2)-2	KSF3_27	-	-	-	-	-	56	-	-	-	-	-	-	-	-	-	-	-	-	-
3-26-1(2)-3	KSF3_28	-	-	-	-	-	182	-	-	-	-	-	-	-	-	-	-	-	-	-

## Sheet: TableS2_Cluster_PCC
Table S2. A detailed on cluster’s represented parental, cross combinations (PCC).
Cluster 1
	v.test	Mean in category	overall mean	Sd in category	Overall SD	p.value
PH	-2.04499	77.4583	107.649	4.39167	21.6114	0.040856
CI	-2.08941	8.35	14.7625	2.25	4.49261	0.0366704
BS	-2.14254	69.4167	100.524	2.31667	21.2533	0.0321503
FIS	-2.16814	4.55942	7.19021	0.546083	1.77622	0.0301479
FIL	-2.63559	6.39275	9.0334	0.90075	1.46666	0.00839902
STL	-2.65602	7.18983	9.73373	0.569167	1.40206	0.00790694
Cluster 2
	v.test	Mean in category	overall mean	Sd in category	Overall SD	p.value
NPF	2.8675	1430.8	845.125	390.07	533.319	0.00413727
FL	-2.06377	10.2098	12.1271	1.46447	2.42585	0.0390397
FW	-2.12179	13.2942	15.0103	1.21351	2.11191	0.0338552
FLD	-2.1924	14.8745	16.7003	1.36259	2.17451	0.0283504
FIS	-2.41444	5.54782	7.19021	0.333976	1.77622	0.0157596
PSR	-2.74242	37.5	53.8625	9.05362	15.5794	0.00609888
Cluster 3
	v.test	Mean in category	overall mean	Sd in category	Overall SD	p.value
NOS	2.15387	5422.5	2964.88	650.5	1670.29	0.0312501
NOB_2	-2.23166	4	10.8031	1	4.46249	0.0256376
Cluster 4
	v.test	Mean in category	overall mean	Sd in category	Overall SD	p.value
VV	3.65601	1143.4	448	212.291	496.663	0.000256174
FIL	2.43368	10.4004	9.0334	0.43731	1.46666	0.0149463
NOB_1	2.30164	11.5867	8.63438	4.18004	3.34932	0.0213556
STL	2.09607	10.8592	9.73373	0.667358	1.40206	0.0360757
Cluster 5
	v.test	Mean in category	overall mean	Sd in category	Overall SD	p.value
FW	3.25072	19.7002	15.0103	0.100167	2.11191	0.00115114
FL	3.22752	17.4757	12.1271	0.0756667	2.42585	0.00124867
FLD	3.08814	21.2877	16.7003	0.0876667	2.17451	0.00201415
NOB_3	2.91257	8.55	4.6	0.45	1.98526	0.00358465
PH	2.28668	141.408	107.649	5.60833	21.6114	0.0222148
	PH	BS	NOB_1	NOB_2	NOB_3	NPF	NOP	PSR	NOS	SPP	VV	NFS	FL	FW	FLD	FIS	FIL	STL	CI	Groups
TG39	111.7	106.7	6	3	0.3	1197	786	65.6	4772	6.0712	53	123	13	15.7	18.3	9.6	9.9	11.9	10.2	Cluster3
YS	120	116.4	6	5	4.6	410	282	68.8	6073	22	89	249	11.926	14.92	16.68	8.49	9.969	10.864	21.5	Cluster3
DC	114.875	91.375	6.25	11.75	4.6	1211	656	54.2	5338	8.1372	54	2058	11.775	14.5795	16.118	5.15225	7.91338	9.002	19.8	Cluster2
PC	98.6333	91.9667	7.16667	12.1667	4.6	1741	641	36.8	4153	6.47894	174	610	10.5923	13.363	15.148	5.6675	8.20258	9.08067	13.7	Cluster2
SM	101.333	96.25	7.5	10.3333	4.6	1875	603	32.2	3799	6.30017	158	827	8.952	11.3443	12.5607	5.34617	8.3025	9.433	15	Cluster2
CS	77	64.6667	5.33333	7.66667	4.6	792	292	36.9	3723	12.75	161	544	11.6407	14.5213	16.2707	6.12733	7.9795	8.32333	25.1	Cluster2
KSC	78.8333	78.8333	6.83333	12.8	4.6	1535	421	27.4	2704	6.4228	61	873	8.089	12.663	14.2753	5.44583	7.68008	9.22133	13.3	Cluster2
JK	81.85	67.1	7.5	5	4.6	268	159	59.4	1657	10.4214	12	454	11.446	13.278	15.901	5.1055	7.2935	7.759	10.6	Cluster1
KS	73.0667	71.7333	11.6667	19.6667	4.6	285	201	70.5	147	0.731343	1	14	10.508	15	15.06	4.01333	5.492	6.62067	6.1	Cluster1
DCF	113.52	110.58	14.8	9.8	4.6	616	421	68.3	3718	8.83135	1415	734	12.9708	14.8868	16.8092	7.943	9.6933	9.6944	16.9	Cluster4
PCF	134.08	131.32	10.2	10	4.6	220	155	70.5	1932	12.4645	1138	144	13.4928	16.074	17.8972	8.5034	10.3522	10.5616	15.4	Cluster4
SMF	123.6	121.78	7.6	16.8	4.6	703	411	58.5	3936	9.57664	1145	2498	11.798	14.2444	16.2156	8.643	10.9772	11.4224	16.2	Cluster4
CSF	114.5	110.167	7.33333	6.16667	1	390	217	55.6	1758	8.10138	1250	385	11.8493	14.9677	16.566	8.60717	10.719	11.1357	13.7	Cluster4
KSCF	96.58	95.54	18	13.6	4.6	417	157	37.6	1054	6.71338	769	224	11.0424	15.223	16.828	8.34653	10.2601	11.482	12.3	Cluster4
JKF	147.017	131.467	8.16667	14.5	9	1282	540	42.1	1926	3.56667	518	403	17.5513	19.8003	21.3753	8.95233	9.9	9.63967	15.4	Cluster5
KSF	135.8	122.5	7.8	14.6	8.1	580	449	77.4	748	1.66592	170	370	17.4	19.6	21.2	9.1	9.9	9.6	11	Cluster5

## Sheet: TableS3_Cluster
Table S3. A detailed on cluster’s represented interspecific hybrids on successive generation (FFF).
Cluster 1
	v.test	Mean in category	overall mean	Sd in category	Overall SD	p.value
FW	6.79193	19.1985	17.6142	1.00606	2.17917	1.10643e-11
FL	6.47805	17.12	15.7784	0.951105	1.93478	9.29134e-11
FLD	6.37243	20.9463	19.5273	0.973534	2.08027	1.86054e-10
FIS	4.96059	8.99082	8.32681	1.13521	1.2505	7.02787e-07
FIL	4.71192	9.82714	9.48257	0.37902	0.683153	2.454e-06
CI	3.62391	8.1825	6.61603	2.60709	4.03816	0.000290184
PH	2.68943	128.415	118.981	24.7086	32.7714	0.00715737
STL	2.36425	9.7592	9.50056	0.572767	1.02199	0.0180665
BS	2.12558	114.175	106.796	26.089	32.4316	0.0335381
NOB_2	-2.51992	14.625	17.1111	4.64051	9.21665	0.0117382
NFS	-2.57659	30.775	51.6418	47.7203	75.6571	0.009978
PSR	-2.73661	16.6839	22.6247	12.6175	20.2802	0.00620764
NOB_1	-2.76925	7.975	9.34722	2.15044	4.62915	0.00561852
VV	-3.13057	4.74955	10.3273	4.84931	16.6446	0.00174468
NOS	-3.45849	46.825	125.761	52.3464	213.221	0.00054322
NOP	-3.75133	21.025	35.2388	14.3953	35.3968	0.000175897
Cluster 2
	v.test	Mean in category	overall mean	Sd in category	Overall SD	p.value
BS	-2.32927	93.2409	106.796	38.2426	32.4316	0.0198445
PSR	-2.37073	13.9976	22.6247	9.34197	20.2802	0.0177529
PH	-2.64883	103.405	118.981	40.4028	32.7714	0.00807715
STL	-2.91301	8.96636	9.50056	1.33719	1.02199	0.00357969
SPP	-3.22342	1.1765	2.2472	0.763826	1.85117	0.00126672
FIS	-4.73331	7.26473	8.32681	0.874382	1.2505	2.20884e-06
FL	-5.83996	13.7509	15.7784	1.65582	1.93478	5.22126e-09
FLD	-5.87671	17.3337	19.5273	1.88263	2.08027	4.18504e-09
FIL	-6.10892	8.73373	9.48257	0.644428	0.683153	1.0031e-09
CI	-6.15914	2.1532	6.61603	2.0534	4.03816	7.31434e-10
FW	-6.48856	15.077	17.6142	1.58777	2.17917	8.66605e-11
Cluster 3
	v.test	Mean in category	overall mean	Sd in category	Overall SD	p.value
NOS	6.96499	541.273	125.761	282.734	213.221	3.28429e-12
NOP	6.85119	103.091	35.2388	26.7427	35.3968	7.32385e-12
PSR	6.848	61.4818	22.6247	13.7453	20.2802	7.48871e-12
SPP	6.17137	5.44359	2.2472	2.58944	1.85116	6.77001e-10
NFS	5.57845	169.727	51.6418	106.696	75.6571	2.42668e-08
VV	5.1223	34.1818	10.3273	32.3302	16.6446	3.01839e-07
NOB_2	3.23939	25.4646	17.1111	16.86	9.21665	0.00119784
NOB_3	2.95747	13.5481	8.51429	10.829	6.08331	0.00310178
CI	2.8583	9.84545	6.61603	3.98528	4.03816	0.00425916
NOB_1	2.14273	12.1225	9.34722	3.91817	4.62915	0.0321346
	PH	BS	NOB_1	NOB_2	NOB_3	NPF	NOP	PSR	NOS	SPP	VV	NFS	FL	FW	FLD	FIS	FIL	STL	CI	Groups
KSF1_1	152.3	142.3	8	12	5	83	6	7.22892	8	1.33333	2	4	18	20.26	22.202	9.161	10.2855	10.428	10.4	Cluster1
KSF1_2	92.3	85.2	9	15	8	95	15	15.7895	45	3	3	12	17.4	19.964	20.14	8.21	9.207	8.984	9	Cluster1
KSF1_3	143.3	138.2	7	12	5	291	16	5.49828	25	1.5625	3	13	17.9	20.412	22.576	8.822	9.7605	9.822	9.8	Cluster1
KSF1_4	136.3	130.2	7	15	3	114	18	15.7895	29	1.61111	0	22	16.7	18.376	21.068	8.878	9.909	9.636	9.6	Cluster1
KSF1_5	149.2	118.4	7	12	6	118	18	15.2542	26	1.44444	4	15	17.7	19.536	20.818	8.784	9.8365	9.506	9.5	Cluster1
KSF1_6	142	128.2	7	13	7	75	21	28	36	1.71429	8	12	16.5	19.25	20.594	8.884	9.7615	9.19	9.2	Cluster1
KSF1_7	131.3	126.8	9	21	19	245	6	2.44898	4	0.666667	2	1	17.1	19.042	21.108	9.108	10.369	10.208	10.2	Cluster1
KSF1_8	102.7	91.6	9	18	9	171	25	14.6199	35	1.4	3	15	18.3	19.16	20.774	9.107	9.838	9.936	9.9	Cluster1
KSF1_9	136.7	132.3	5	20	8	173	22	12.7168	39	1.77273	7	18	17.6	19.474	21.04	8.981	10.045	9.646	9.6	Cluster1
KSF1_10	125.8	114.2	8	15	8	62	18	29.0323	27	1.5	2	13	17.6	18.878	20.816	8.838	10.012	9.522	9.5	Cluster1
KSF1_11	113.5	107.2	8	11	7	197	20	10.1523	31	1.55	0	24	17.1	18.758	20.316	9.14	10.1875	9.828	9.8	Cluster1
KSF1_12	139.1	128.9	8	23	8	119	28	23.5294	42	1.5	5	27	15.8	18.816	20.312	9.099	10.1375	9.11	9.9	Cluster1
KSF1_13	151.4	144.6	9	19	12	158	31	19.6203	48	1.54839	2	20	17.3	18.616	20.088	9.077	9.6995	9.348	9.3	Cluster1
KSF1_14	145	138.2	10	12	8	202	18	8.91089	21	1.16667	3	8	17	18.9	20.93	8.941	9.9175	9.63	9.6	Cluster1
KSF1_15	149.3	138.2	9	11	9	133	18	13.5338	28	1.55556	3	11	17.1	19.17	20.858	9.107	10.1375	9.598	9.6	Cluster1
KSF1_16	146.2	136.8	10	15	9	33	10	30.303	21	2.1	3	14	18.2	20.138	21.46	8.903	9.824	9.228	9.2	Cluster1
KSF1_17	122.3	120.8	8	19	12	123	8	6.50407	17	2.125	0	9	16	18.09	19.97	9.444	10.4965	9.688	9.7	Cluster1
KSF1_18	134.5	115.6	7	13	6	150	13	8.66667	29	2.23077	6	13	17.3	18.716	20.412	8.744	9.765	9.752	9.8	Cluster1
KSF1_19	109.1	89.5	7	13	6	137	12	8.75912	15	1.25	1	8	17.8	20.296	21.958	8.842	9.803	9.026	9	Cluster1
KSF1_20	159.1	136.7	8	13	7	90	7	7.77778	11	1.57143	1	6	17.1	19.934	21.914	9.018	9.81	9.802	9.8	Cluster1
KSF1_21	133.9	125.8	7	18	16	221	32	14.4796	73	2.28125	13	30	19.3	20.62	22.598	15.619	9.6095	9.952	10	Cluster1
KSF1_22	158.3	148.1	7	12	5	317	27	8.51735	48	1.77778	3	28	17.5	20.122	21.53	9.18	10.1305	10.102	10.1	Cluster1
KSF1_23	141.5	113.2	8	15	8	113	4	3.53982	6	1.5	0	3	18.3	21.04	22.364	9.214	10.4175	9.848	9.8	Cluster1
KSF1_24	116.6	92.8	8	11	6	207	9	4.34783	16	1.77778	1	9	17.9	20.718	21.708	9.075	9.5875	10.014	10	Cluster1
KSF1_25	149.2	131.3	7	10	8	194	20	10.3093	47	2.35	6	25	18.2	20.022	21.482	8.249	9.194	9.816	9.8	Cluster1
KSF1_26	148.9	133.2	6	13	11	214	15	7.00935	21	1.4	0	14	16.4	20.2074	21.08	8.525	9.487	9.074	9.1	Cluster1
KSF1_27	123.5	98.5	6	13	6	111	7	6.30631	13	1.85714	3	9	18.3	19.198	22.278	9.067	9.918	9.152	9.2	Cluster1
KSF1_28	137.3	109.8	8	12	7	178	24	13.4831	41	1.70833	9	17	17.7	19.998	22.212	8.506	9.302	9.64	9.6	Cluster1
KSF1_29	147.4	136.2	9	18	7	73	19	26.0274	29	1.52632	1	18	17	20.028	21.548	8.71	9.7375	9.716	9.7	Cluster1
KSF2_1	98.7	92.3	8	5	3	170	62	36.5	224	3.6129	23	140	16.4	17.1	18.9	8	9.2	9.196	7.2	Cluster1
KSF2_2	84.7	79	7	13	7	28	35.2388	22.6247	125.761	2.2472	10.3273	51.6418	10.5	13.7	14.6	6.8	8.3	10	6.61603	Cluster2
KSF2_3	78.2	65.3	7	10	9	70	1	1.4	2	2	10.3273	2	15.2	17.9	19.4	9.2	10.2	11.754	2	Cluster1
KSF2_4	88.9	83.2	10	18	7	121	15	12.4	14	0.933333	6	7	15.6	17.2	20	8.9	9.9	7.412	1	Cluster2
KSF2_5	109.8	97.8	9	11	5	91	61	67	326	5.34426	35	115	16.6	17.6	20.2	8.8	9.5	8.292	9	Cluster3
KSF2_8	128.3	100.1	12	22	7	130	45	34.6	113	2.51111	16	52	15.4	18.5	19.9	8.1	10	9.788	4.7	Cluster1
KSF2_9	91.3	88	4	8	2	156	18	11.5	8	0.444444	10.3273	6	13.7	15.4	18.1	6.7	7.9	9.098	0.7	Cluster2
KSF2_10	94.5	87.8	6	15	5	79	28	35.4	75	2.67857	4	45	17.1	18.5	20.9	8.6	9.4	9.718	4.6	Cluster1
KSF2_11	93.2	51.1	7	15	7	256	20	7.8	24	1.2	10.3273	14	17.1	18.5	20.8	8.4	9.3	9.614	1.4	Cluster1
KSF2_12	63.4	57.6	5	12	7	186	11	5.9	4	0.363636	1	2	16.2	15.5	19.2	7.7	8.4	11.496	0.3	Cluster2
KSF2_13	114.7	103.4	7	22	17	86	35	40.7	104	2.97143	2	48	18.2	20.4	22.5	9.8	10.6	10.212	4.9	Cluster1
KSF2_14	42.3	42.3	9	12	7	30	35.2388	22.6247	125.761	0	10.3273	51.6418	13.5	13.1	15.6	6.8	8.5	8.468	0	Cluster2
KSF2_15	45.5	38.2	2	10	3	64	20	31.3	48	2.4	9	6	16.4	18	20.4	9.1	10.2	9.232	3.3	Cluster1
KSF2_16	129	99.8	15	21	7	294	26	8.8	48	1.84615	8	231	16	18.5	20.1	8.7	9.6	9.4	2.8	Cluster1
KSF2_17	52.6	48.2	8	21	18	61	1	1.6	1	1	10.3273	1	13.3	15.2	17.3	7.8	8.6	7.442	1	Cluster2
KSF2_31	108.9	99.7	6	15	7	300	2	0.7	1	0.5	10.3273	1	13.9	17.226	20.004	7.521	9.079	8.108	0.5	Cluster2
KSF2_32	166.5	159.4	9	11	3	297	13	4.4	16	1.23077	9	5	14.078	16.054	18.06	7.607	8.69	6.412	1.3	Cluster2
KSF2_33	98.7	93.5	6	10	2	140	2	1.4	2	1	10.3273	1	12.88	13.464	15.93	7.877	8.8005	7.574	1	Cluster2
KSF2_34	74.7	68.5	4	6	1	100	8	8	14	1.75	10.3273	6	12.24	13.08	14.03	6.393	8.311	7.342	1.8	Cluster2
KSF2_35	146.2	74.2	6	5	2	158	23	14.6	51	2.21739	5	43	11.622	12.47	14.818	6.326	7.5615	9.252	3.4	Cluster2
KSF3_1	97.2	93.4	36	17	8.51429	222	65	29.3	102	1.56923	8	71	16.1	17.1	19	8.3	9.7	10.21	2.8	Cluster2
KSF3_3	81.2	61.4	7	17	12	210	127	60.5	514	4.04724	19	158	14.9	16.6	18	8	9.9	10.912	8.5	Cluster3
KSF3_4	129.4	112.5	12	29	3	144	29	20.1	39	1.34483	10.3273	25	15	14.8	17.8	8.4	9.8	11.944	1.8	Cluster2
KSF3_5	109.4	99.4	10	24	11	163.014	35.2388	22.6247	125.761	2.2472	10.3273	51.6418	13.7	15.2	18.1	7.9	10.2	10.4	1.22222	Cluster2
KSF3_6	116.4	100.8	10	29	15	229	129	56.3	759	5.88372	22	462	15.7	17	19.3	8.2	10.2	10.508	9.6	Cluster3
KSF3_7	96.7	87	10	33	11	214	96	44.9	401	4.17708	4	118	13.6	16.2	17.5	7.6	9.8	9.454	7.2	Cluster3
KSF3_8	67	62.7	9	22	15	245	35.2388	22.6247	125.761	0	10.3273	51.6418	10.8	13.4	15.4	7.1	8.7	9.474	6.61603	Cluster2
KSF3_9	82.6	80.1	10	45	38	192	118	61.5	400	3.38983	22	228	14.9	16.4	17.8	7.5	9.6	9.324	6.7	Cluster3
KSF3_10	173.4	148.8	17	32	13	248	1	0.4	1	1	10.3273	1	11.1	13.3	14.8	7.2	8.4	8.65	1	Cluster2
KSF3_11	118.981	106.796	9.34722	17.1111	8.51429	171	87	50.9	300	3.44828	11	104	14.1	16.5	19	7.3	9	9.50056	6.1	Cluster3
KSF3_12	110	93.3	10	27	13	323	59	18.3	82	1.38983	1	50	13	13.4	15.8	7	9.1	8.934	1.9	Cluster2
KSF3_13	94.1	81.7	10	19	11	163.014	35.2388	22.6247	125.761	2.2472	10.3273	51.6418	14.6	14.8	16.8	7.4	8.2	9.244	6.61603	Cluster2
KSF3_14	24.3	16.5	7	19	3	51	35.2388	22.6247	125.761	0	10.3273	51.6418	14.9	16.6	18.3	6.9	8.6	7.996	0	Cluster2
KSF3_15	106.3	95.5	13	32	12	311	133	42.8	426	3.20301	91	189	15	16.2	17.9	7.5	9.2	8.008	5.7	Cluster3
KSF3_16	155.5	153.9	9	20	11	416	117	28.1	238	2.03419	3	122	15.4	16.3	18.5	7.2	8.3	9.17	4.5	Cluster2
KSF3_17	107.1	103.9	7	25	16	167	66	39.5	160	2.42424	2	85	15.5	17	19	8.1	9.5	10.358	5.8	Cluster1
KSF3_18	87.5	82.3	17	65	32	265	133	50.2	453	3.40602	0	189	14.3	17	18.8	8.3	10.2	8.566	7.5	Cluster3
KSF3_19	158.5	155.5	15	6	8.51429	130	112	86.2	1355	12.0982	84	184	15.2	17.3	19.2	8.5	9.8	11.396	16.8	Cluster3
KSF3_20	164.2	163.3	18	16	3	279	11	3.9	5	0.454545	10.3273	1	15.3	17.1	20.1	4.5	8.5	8.68	1.3	Cluster2
KSF3_21	132.2	132.2	18	28	3	95	11	11.6	21	1.90909	10.3273	20	15.1	17.3	19.1	7.5	8.6	9.954	2	Cluster2
KSF3_22	163.7	161.4	21	14	6	99	77	77.8	540	7.01299	79	85	14.6	17.9	19.4	8.3	10	8.714	14.2	Cluster3
KSF3_23	168.4	163.3	14	13	4	94	49	52.1	238	4.85714	1	184	16	18.5	20.6	7.9	9	10.354	7.9	Cluster1
KSF3_24	152.4	149.2	12	11	1	78	61	78.2	480	7.86885	9	35	15.6	17.5	19.2	8.4	9.8	11.238	17	Cluster3
KSF3_25	141	109	8	3	1	177	2	1.1	6	3	10.3273	6	15.4	17.3	19.2	8.5	9.9	11.54	3	Cluster1

## Sheet: TableS4
Table S4. The survival rate of the transgenic plants after herbicide treatment on F1 hybrids and their subsequent generations
Hybrid and selfing Progenies	Progenies Id (No. of Plants)	No. of Seeds sown	No. of Germinated seeds	No. of Herbicide Resistant	No. of Herbicide Susceptible	Percentage (%)
Dachae ♀ x TG#39♂	DCF1	10	9	9	0	100
Pakchoi♀ x TG#39♂	PCF1	10	10	10	0	100
Soonmuyouchae♀ X TG #39	SMF1	10	8	8	0	100
Chaesim♀ X TG#39♂	CSF1	10	10	10	0	100
Kyoungsoochae♀ X TG #39♂	KSCF1	10	10	10	0	100
Jangang♀ X TG #39♂	JKF1	10	10	10	0	100
Kangwhasoonmu♀ x X TG#39♂	KSF1	10	10	10	0	100
KSF1	152 (1 to 35)	35	31	31	0	100
KSF2	3-5 (1 to 3)	5	4	3	1	75
	3-26 (1 to 14)	19	15	10	5	66.6667
	60-3 (1 to 8)	8	6	5	1	83.3333
	60-5 (1 to 14)	14	11	8	3	72.7273
	60-7 (1 to 8)	8	6	5	1	83.3333
	55-3(1)2	3	2	2	0	100
	55-3(2)2	3	1	1	0	100
	55-4(1)2	3	3	2	1	66.6667
KSF3	3-26-1(2) (1to 3)	4	3	3	0	100
	3-5-3(67) (1 to7)	10	7	7	0	100
	3-25-2(2)-1	29	24	18	6	75

## Sheet: TableS5
Table S5. Assessment of genetic characters on B. rapa ssp. with GM B. napus using SSR markers
S. no.	SSR markers	Forward Primer	Reverse Primer	Band in A genome (bp)	Band in C genome (bp)	Locus on A genome	Locus on C genome
1.	C01b	GCAACACTTGCTGTTTTGGA	GCTGAGGTAGGAAGGGAAGG	207	233	A01_15917060	C01_20708918
2.	C02a2	GATCGACCTTCCATCACGTC	CCTTGTGCAAGAAGGTGTTG	199	176	A02_4660427	C02_6784924
3.	C02c2	TTGGCTTCAACGTGTCTGAG	CCACTTAGGCGATGGTGTTT	179	146	A02_15538343	C02_24870903
4.	C02d2	TGGGTTCGAATAAGTCGGAT	CTTGGCCCATCATCAAAACT	278	193	A02_21212404	C02_37480057
5.	C03a2	GGACTAGGCCCAGAAAGGTC	ATGAGAATCACACGCGTCAC	181	141	A03_5096072	C03_5782559
6.	C04b2	CATCACCACCATCTACACGC	ATACAAACTGCCGAGACGCT	153	130	A05_7742417	C04_17130510
7.	C04c	GCAAAGACCTTTTTGCAAGC	ACCGACCAAAGGTGAACAAC	213	253	A04_9337281	C04_28980301
8.	C04d	CGAAGAAATGGGCAATGAGT	CCATGGTCGGACAATCTCTT	123	93	A04_18399294	C04_40018307
9.	C06b2	TGGAATCACTTCAGCGTTCA	ACGAGTTTTCTCGGCTTTCA	265	72	A06_14493472	C06_17947219
10.	C06d2	GCTTCATTGGATCCCACATC	GGGTTCGTGATTGATGGTAAA	143	117	A07_19411829	C06_35244684
11.	C07c2	TGATGGGTAAAATGCTCCAA	CTGCGTCTTTTCTTCCAGTG	160	125	A06_23763438	C07_27826196
12.	C07d2	CGCGTAGAAGTAGTTCCAGTG	TCATCAAACGTGGAGGTCAA	167	131	A03_23672505	C07_41422404
13.	C08a2	TGTTTTCAGCACCTTTTCAAGA	CAAGCAGTGCAACCACAAAG	241	129	A08_5763859	C08_5598895
14.	C08b2	TGCTGCTAAGTCTAGTCCACAA	CCTCAAGATCCACAATGCCT	248	178	A08_19250863	C08_18384496
15.	C08c2	ACTCTCAACAATGGCAAGGG	GCTGTTTTCCATATTCGGCT	215	159	A09_31431992	C08_32596668
16.	C08d	CATCGGCCGTAACAAAGAAT	CAGAAACGGGATTCGATCAT	253	231	A09_38876771	C08_41482344
17.	C09c2	TAGCCAACTAACATGGCACG	GCCCACATCTTTCAAAACAAA	177	143	A10_9735500	C09_28720170
